# Supplementary material for: Genetic Circuits for Feedback Control of Gamma-Aminobutyric Acid Biosynthesis in Probiotic Escherichia coli Nissle 1917
Source: Metabolites. 2024 Jan 11;14(1):44. doi: 10.3390/metabo14010044 (PMC10819706; doi:10.3390/metabo14010044)
Supplement: Supplementary file 1 [file metabolites-14-00044-s001.zip]

Archive with 1 entries (1 files):
- metabolites-2778298-supplementary.pdf
